# Supplementary material for: Enhancing photocatalytic H2O2 production with Au co-catalysts through electronic structure modification
Source: Nat Commun. 2024 Apr 13;15:3212. doi: 10.1038/s41467-024-47624-7 (PMC11016070; doi:10.1038/s41467-024-47624-7)
Supplement: Supplementary file 3 — Source data [file 41467_2024_47624_MOESM3_ESM.xlsx]

## Sheet: Figure 3a
Samples	Time (min)	1st test (mmol g-1 h-1)	2 nd test (mmol g-1 h-1)	3 rd test (mmol g-1 h-1)	Average (mmol g-1 h-1)	Standard deviation
TiO2	120	1.33489	1.16368	1.09624	1.19827	0.12303
TiO2/MoSx	120	11.3956	11.8625	12.6018	11.9533	0.60822
TiO2/Au	120	24.3606	24.1271	24.166	24.2179	0.12508
TiO2/MoSx-Au	120	30.4825	30.9105	29.9248	30.4393	0.49429

## Sheet: Figure 3b
Wavelength (nm)	Absorbance			Wavelength (nm)	Concentration (μmol)	AQY(%)
200	1.57			365	83.41	7.2
201	1.553			380	39.51	4.6
202	1.545			400	8.19	2.2
203	1.555
204	1.548
205	1.553
206	1.548
207	1.555
208	1.551
209	1.558
210	1.566
211	1.565
212	1.574
213	1.573
214	1.569
215	1.563
216	1.563
217	1.572
218	1.585
219	1.596
220	1.583
221	1.57
222	1.569
223	1.58
224	1.584
225	1.577
226	1.568
227	1.573
228	1.569
229	1.575
230	1.57
231	1.573
232	1.571
233	1.575
234	1.57
235	1.575
236	1.571
237	1.569
238	1.555
239	1.554
240	1.549
241	1.548
242	1.549
243	1.557
244	1.56
245	1.548
246	1.536
247	1.533
248	1.538
249	1.539
250	1.54
251	1.531
252	1.531
253	1.523
254	1.528
255	1.526
256	1.523
257	1.518
258	1.513
259	1.514
260	1.515
261	1.511
262	1.508
263	1.501
264	1.502
265	1.505
266	1.509
267	1.506
268	1.504
269	1.496
270	1.499
271	1.497
272	1.497
273	1.496
274	1.497
275	1.496
276	1.486
277	1.479
278	1.477
279	1.478
280	1.482
281	1.478
282	1.478
283	1.475
284	1.476
285	1.478
286	1.478
287	1.478
288	1.474
289	1.467
290	1.46
291	1.453
292	1.451
293	1.449
294	1.446
295	1.443
296	1.434
297	1.435
298	1.428
299	1.433
300	1.431
301	1.435
302	1.432
303	1.422
304	1.421
305	1.415
306	1.414
307	1.408
308	1.407
309	1.404
310	1.398
311	1.391
312	1.388
313	1.379
314	1.374
315	1.365
316	1.359
317	1.348
318	1.339
319	1.331
320	1.32
321	1.307
322	1.292
323	1.282
324	1.268
325	1.254
326	1.238
327	1.219
328	1.202
329	1.185
330	1.172
331	1.154
332	1.137
333	1.116
334	1.1
335	1.08
336	1.064
337	1.047
338	1.031
339	1.01
340	0.993
341	0.979
342	0.966
343	0.949
344	0.934
345	0.921
346	0.904
347	0.889
348	0.874
349	0.86
350	0.844
351	0.828
352	0.815
353	0.8
354	0.786
355	0.771
356	0.758
357	0.744
358	0.733
359	0.719
360	0.706
361	0.692
362	0.68
363	0.667
364	0.659
365	0.649
366	0.639
367	0.627
368	0.619
369	0.61
370	0.602
371	0.594
372	0.592
373	0.588
374	0.584
375	0.577
376	0.57
377	0.563
378	0.557
379	0.55
380	0.544
381	0.538
382	0.531
383	0.525
384	0.519
385	0.514
386	0.508
387	0.502
388	0.496
389	0.492
390	0.487
391	0.483
392	0.48
393	0.477
394	0.474
395	0.472
396	0.471
397	0.47
398	0.468
399	0.466
400	0.466
401	0.465
402	0.466
403	0.465
404	0.464
405	0.464
406	0.464
407	0.465
408	0.466
409	0.467
410	0.467
411	0.467
412	0.468
413	0.469
414	0.471
415	0.472
416	0.47
417	0.47
418	0.469
419	0.469
420	0.471
421	0.472
422	0.473
423	0.474
424	0.475
425	0.476
426	0.477
427	0.478
428	0.48
429	0.481
430	0.481
431	0.483
432	0.484
433	0.484
434	0.484
435	0.485
436	0.486
437	0.488
438	0.488
439	0.489
440	0.49
441	0.49
442	0.492
443	0.493
444	0.495
445	0.496
446	0.496
447	0.496
448	0.497
449	0.498
450	0.5
451	0.501
452	0.503
453	0.504
454	0.506
455	0.507
456	0.508
457	0.508
458	0.508
459	0.509
460	0.509
461	0.511
462	0.512
463	0.513
464	0.514
465	0.514
466	0.515
467	0.517
468	0.518
469	0.519
470	0.52
471	0.521
472	0.522
473	0.523
474	0.524
475	0.526
476	0.527
477	0.529
478	0.53
479	0.531
480	0.531
481	0.533
482	0.534
483	0.535
484	0.537
485	0.539
486	0.541
487	0.543
488	0.545
489	0.546
490	0.547
491	0.547
492	0.548
493	0.55
494	0.551
495	0.553
496	0.553
497	0.555
498	0.556
499	0.557
500	0.559
501	0.56
502	0.561
503	0.563
504	0.565
505	0.566
506	0.567
507	0.569
508	0.57
509	0.572
510	0.574
511	0.575
512	0.576
513	0.578
514	0.579
515	0.58
516	0.581
517	0.581
518	0.583
519	0.584
520	0.586
521	0.587
522	0.588
523	0.589
524	0.591
525	0.593
526	0.595
527	0.596
528	0.598
529	0.599
530	0.6
531	0.6
532	0.6
533	0.601
534	0.602
535	0.603
536	0.604
537	0.603
538	0.604
539	0.605
540	0.607
541	0.608
542	0.609
543	0.61
544	0.611
545	0.613
546	0.615
547	0.617
548	0.618
549	0.619
550	0.62
551	0.621
552	0.621
553	0.622
554	0.622
555	0.623
556	0.623
557	0.625
558	0.626
559	0.628
560	0.629
561	0.63
562	0.631
563	0.632
564	0.632
565	0.633
566	0.634
567	0.635
568	0.636
569	0.637
570	0.637
571	0.638
572	0.638
573	0.639
574	0.64
575	0.641
576	0.642
577	0.644
578	0.644
579	0.645
580	0.646
581	0.647
582	0.647
583	0.649
584	0.65
585	0.651
586	0.65
587	0.651
588	0.652
589	0.653
590	0.653
591	0.654
592	0.654
593	0.654
594	0.655
595	0.655
596	0.655
597	0.656
598	0.656
599	0.657
600	0.657
601	0.658
602	0.659
603	0.659
604	0.66
605	0.662
606	0.664
607	0.664
608	0.665
609	0.665
610	0.665
611	0.666
612	0.666
613	0.666
614	0.665
615	0.666
616	0.667
617	0.668
618	0.668
619	0.669
620	0.669
621	0.669
622	0.67
623	0.671
624	0.672
625	0.673
626	0.674
627	0.674
628	0.674
629	0.674
630	0.673
631	0.674
632	0.674
633	0.675
634	0.675
635	0.676
636	0.676
637	0.677
638	0.678
639	0.679
640	0.679
641	0.679
642	0.679
643	0.68
644	0.682
645	0.682
646	0.682
647	0.682
648	0.683
649	0.683
650	0.684
651	0.684
652	0.684
653	0.685
654	0.685
655	0.686
656	0.687
657	0.689
658	0.689
659	0.688
660	0.688
661	0.688
662	0.689
663	0.689
664	0.69
665	0.69
666	0.691
667	0.691
668	0.691
669	0.691
670	0.691
671	0.692
672	0.692
673	0.693
674	0.692
675	0.692
676	0.692
677	0.694
678	0.695
679	0.696
680	0.696
681	0.696
682	0.697
683	0.698
684	0.699
685	0.699
686	0.699
687	0.7
688	0.701
689	0.702
690	0.701
691	0.702
692	0.702
693	0.703
694	0.704
695	0.704
696	0.704
697	0.704
698	0.704
699	0.704
700	0.704
701	0.705
702	0.704
703	0.704
704	0.703
705	0.703
706	0.705
707	0.707
708	0.707
709	0.707
710	0.707
711	0.709
712	0.708
713	0.708
714	0.708
715	0.709
716	0.71
717	0.71
718	0.71
719	0.709
720	0.709
721	0.71
722	0.711
723	0.711
724	0.711
725	0.712
726	0.713
727	0.713
728	0.713
729	0.713
730	0.714
731	0.714
732	0.714
733	0.713
734	0.713
735	0.713
736	0.713
737	0.713
738	0.714
739	0.715
740	0.715
741	0.715
742	0.715
743	0.716
744	0.715
745	0.716
746	0.717
747	0.718
748	0.718
749	0.717
750	0.717
751	0.718
752	0.719
753	0.719
754	0.72
755	0.721
756	0.722
757	0.721
758	0.721
759	0.72
760	0.721
761	0.721
762	0.72
763	0.721
764	0.722
765	0.724
766	0.722
767	0.722
768	0.722
769	0.722
770	0.722
771	0.721
772	0.722
773	0.722
774	0.723
775	0.723
776	0.724
777	0.725
778	0.727
779	0.727
780	0.727
781	0.726
782	0.727
783	0.726
784	0.727
785	0.726
786	0.728
787	0.728
788	0.729
789	0.727
790	0.728
791	0.726
792	0.728
793	0.727
794	0.728
795	0.726
796	0.726
797	0.726
798	0.726
799	0.725
800	0.725
801	0.726
802	0.728
803	0.73
804	0.73
805	0.731
806	0.731
807	0.729
808	0.73
809	0.73
810	0.73
811	0.731
812	0.729
813	0.731
814	0.73
815	0.731
816	0.73
817	0.73
818	0.73
819	0.731
820	0.733
821	0.734
822	0.733
823	0.732
824	0.729
825	0.73
826	0.729
827	0.732
828	0.732
829	0.735
830	0.733
831	0.735
832	0.732
833	0.734
834	0.73
835	0.734
836	0.727
837	0.738
838	0.734
839	0.742
840	0.731
841	0.735
842	0.729
843	0.736
844	0.731
845	0.739
846	0.735
847	0.744
848	0.737
849	0.74
850	0.732
851	0.739
852	0.731
853	0.736
854	0.73
855	0.739
856	0.732
857	0.737
858	0.731
859	0.736
860	0.734
861	0.739
862	0.735
863	0.738
864	0.732
865	0.738
866	0.732
867	0.737
868	0.731
869	0.736
870	0.73
871	0.738
872	0.732
873	0.741
874	0.737
875	0.743
876	0.737
877	0.74
878	0.737
879	0.742
880	0.736
881	0.74
882	0.734
883	0.74
884	0.733
885	0.735
886	0.73
887	0.74
888	0.736
889	0.742
890	0.736
891	0.743
892	0.738
893	0.741
894	0.735
895	0.736
896	0.732
897	0.735
898	0.734
899	0.738
900	0.734
901	0.738
902	0.734
903	0.739
904	0.737
905	0.743
906	0.74
907	0.743
908	0.738
909	0.739
910	0.737
911	0.743
912	0.742
913	0.744
914	0.741
915	0.743
916	0.74
917	0.741
918	0.74
919	0.74
920	0.737
921	0.74
922	0.74
923	0.743
924	0.739
925	0.74
926	0.736
927	0.738
928	0.735
929	0.738
930	0.735
931	0.738
932	0.738
933	0.74
934	0.74
935	0.739
936	0.736
937	0.739
938	0.736
939	0.74
940	0.735
941	0.738
942	0.734
943	0.738
944	0.738
945	0.742
946	0.738
947	0.741
948	0.739
949	0.742
950	0.737
951	0.739
952	0.737
953	0.741
954	0.739
955	0.741
956	0.74
957	0.741
958	0.739
959	0.739
960	0.735
961	0.739
962	0.738
963	0.742
964	0.74
965	0.741
966	0.74
967	0.741
968	0.741
969	0.743
970	0.741
971	0.743
972	0.74
973	0.742
974	0.738
975	0.739
976	0.738
977	0.74
978	0.74
979	0.741
980	0.741
981	0.74
982	0.739
983	0.739
984	0.739
985	0.741
986	0.742
987	0.744
988	0.744
989	0.744
990	0.742
991	0.741
992	0.741
993	0.743
994	0.743
995	0.743
996	0.739
997	0.74
998	0.738
999	0.74
1000	0.739
1001	0.74
1002	0.739
1003	0.741
1004	0.741
1005	0.741
1006	0.741
1007	0.741
1008	0.741
1009	0.741
1010	0.742
1011	0.744
1012	0.743
1013	0.744
1014	0.743
1015	0.744
1016	0.742
1017	0.743
1018	0.742
1019	0.742
1020	0.742
1021	0.743
1022	0.743
1023	0.743
1024	0.743
1025	0.744
1026	0.744
1027	0.743
1028	0.741
1029	0.742
1030	0.742
1031	0.743
1032	0.742
1033	0.743
1034	0.745
1035	0.744
1036	0.745
1037	0.745
1038	0.747
1039	0.747
1040	0.748
1041	0.745
1042	0.745
1043	0.743
1044	0.745
1045	0.742
1046	0.743
1047	0.742
1048	0.743
1049	0.743
1050	0.744
1051	0.744
1052	0.744
1053	0.744
1054	0.745
1055	0.746
1056	0.748
1057	0.749
1058	0.749
1059	0.747
1060	0.746
1061	0.745
1062	0.746
1063	0.746
1064	0.748
1065	0.748
1066	0.748
1067	0.746
1068	0.748
1069	0.749
1070	0.749
1071	0.747
1072	0.746
1073	0.745
1074	0.745
1075	0.746
1076	0.748
1077	0.747
1078	0.747
1079	0.746
1080	0.746
1081	0.745
1082	0.747
1083	0.748
1084	0.745
1085	0.742
1086	0.741
1087	0.743
1088	0.745
1089	0.746
1090	0.748
1091	0.748
1092	0.747
1093	0.745
1094	0.746
1095	0.746
1096	0.746
1097	0.745
1098	0.747
1099	0.748
1100	0.748
1101	0.747
1102	0.747
1103	0.748
1104	0.749
1105	0.748
1106	0.749
1107	0.746
1108	0.746
1109	0.743
1110	0.744
1111	0.744
1112	0.747
1113	0.747
1114	0.747
1115	0.747
1116	0.747
1117	0.746
1118	0.748
1119	0.748
1120	0.75
1121	0.749
1122	0.75
1123	0.747
1124	0.748
1125	0.749
1126	0.751
1127	0.75
1128	0.749
1129	0.747
1130	0.749
1131	0.748
1132	0.748
1133	0.746
1134	0.748
1135	0.747
1136	0.746
1137	0.746
1138	0.747
1139	0.746
1140	0.746
1141	0.745
1142	0.748
1143	0.748
1144	0.749
1145	0.747
1146	0.749
1147	0.748
1148	0.75
1149	0.747
1150	0.745
1151	0.745
1152	0.746
1153	0.747
1154	0.746
1155	0.745
1156	0.745
1157	0.744
1158	0.745
1159	0.745
1160	0.745
1161	0.745
1162	0.745
1163	0.747
1164	0.75
1165	0.75
1166	0.747
1167	0.746
1168	0.747
1169	0.748
1170	0.747
1171	0.746
1172	0.747
1173	0.748
1174	0.748
1175	0.749
1176	0.75
1177	0.751
1178	0.751
1179	0.752
1180	0.752
1181	0.751
1182	0.753
1183	0.752
1184	0.753
1185	0.75
1186	0.752
1187	0.748
1188	0.747
1189	0.745
1190	0.747
1191	0.748
1192	0.749
1193	0.749
1194	0.749
1195	0.746
1196	0.749
1197	0.748
1198	0.75
1199	0.746
1200	0.745

## Sheet: Figure 3c
Samples	Air (mmol g-1 h-1)	O2 (mmol g-1 h-1)
TiO2	0.298	1.335
TiO2/MoSx-Au	14.45	30.911

## Sheet: Figure 3d
Cycle 1 (TiO2/MoSx-Au)
Time (min)	Concentration (mmol g-1 h-1)
0	0
30	15.916
60	32.597
Cycle 2 (TiO2/MoSx-Au)	Concentration (mmol g-1 h-1)
Time (min)
0	0
30	16.11
60	30.21
Cycle 3 (TiO2/MoSx-Au)	Concentration (mmol g-1 h-1)
Time (min)
0	0
30	16.616
60	28.695
Cycle 4 (TiO2/MoSx-Au)	Concentration (mmol g-1 h-1)
Time (min)
0	0
30	16.376
60	28.809

## Sheet: Figure 4a
MoSx		Work function (eV)	Ev (eV)	Ef (eV)
0	2.0262	5.863	2.026	-3.837
0.0931	2.02629
0.1862	2.02616
0.2792	2.02626
0.3723	2.02611
0.4654	2.0262
0.5585	2.02603
0.6516	2.02609
0.7446	2.02589
0.8377	2.02592
0.9308	2.02565
1.0239	2.02563
1.117	2.02526
1.2101	2.02513
1.3031	2.02459
1.3962	2.02427
1.4893	2.02346
1.5824	2.02281
1.6755	2.02153
1.7685	2.02032
1.8616	2.01825
1.9547	2.01605
2.0478	2.01261
2.1409	2.00867
2.2339	2.00288
2.327	1.9959
2.4201	1.98598
2.5132	1.97361
2.6063	1.95641
2.6994	1.93447
2.7924	1.90432
2.8855	1.86524
2.9786	1.81185
3.0717	1.74178
3.1648	1.64638
3.2578	1.52019
3.3509	1.34865
3.444	1.12068
3.5371	0.81135
3.6302	0.39991
3.7232	-0.15035
3.8163	-0.79584
3.9094	-1.74845
4.0025	-3.28886
4.0956	-5.39733
4.1887	-7.88296
4.2817	-10.4711
4.3748	-12.9132
4.4679	-15.0003
4.561	-16.5915
4.6541	-17.5894
4.7471	-17.9544
4.8402	-17.6902
4.9333	-16.8589
5.0264	-15.5661
5.1195	-13.9741
5.2125	-12.2887
5.3056	-10.7231
5.3987	-9.49326
5.4918	-8.82305
5.5849	-8.80575
5.6779	-9.28764
5.771	-9.88689
5.8641	-10.4938
5.9572	-11.0822
6.0503	-11.5747
6.1434	-11.9325
6.2364	-12.1239
6.3295	-12.1384
6.4226	-11.9734
6.5157	-11.6408
6.6088	-11.166
6.7018	-10.5891
6.7949	-9.97888
6.888	-9.3796
6.9811	-8.85452
7.0742	-8.77114
7.1672	-9.33826
7.2603	-10.491
7.3534	-12.019
7.4465	-13.6992
7.5396	-15.3221
7.6327	-16.6758
7.7257	-17.5907
7.8188	-17.9521
7.9119	-17.6909
8.005	-16.7938
8.0981	-15.2936
8.1911	-13.2783
8.2842	-10.8815
8.3773	-8.30079
8.4704	-5.7802
8.5635	-3.59424
8.6565	-1.9549
8.7496	-0.91865
8.8427	-0.24786
8.9358	0.31956
9.0289	0.75307
9.122	1.07622
9.215	1.31615
9.3081	1.49542
9.4012	1.62825
9.4943	1.72786
9.5874	1.80164
9.6804	1.85728
9.7735	1.89849
9.8666	1.92983
9.9597	1.95301
10.0528	1.97082
10.1458	1.98393
10.2389	1.99415
10.332	2.0016
10.4251	2.00751
10.5182	2.01176
10.6112	2.01523
10.7043	2.01765
10.7974	2.01971
10.8905	2.02108
10.9836	2.02232
11.0767	2.02308
11.1697	2.02385
11.2628	2.02427
11.3559	2.02475
11.449	2.02496
11.5421	2.02528
11.6351	2.02538
11.7282	2.02559
11.8213	2.02562
11.9144	2.02578
12.0075	2.02577
12.1005	2.02589
12.1936	2.02587
12.2867	2.02596
12.3798	2.02592
12.4729	2.026
12.566	2.02596
12.659	2.02602
12.7521	2.02598
12.8452	2.02604
12.9383	2.026
13.0314	2.02605
13.1244	2.02602
13.2175	2.02606
13.3106	2.02603
13.4037	2.02607
13.4968	2.02604
13.5898	2.02608
13.6829	2.02605
13.776	2.02609
13.8691	2.02606
13.9622	2.0261
14.0553	2.02607
14.1483	2.02611
14.2414	2.02609
14.3345	2.02612
14.4276	2.0261
14.5207	2.02613
14.6137	2.02611
14.7068	2.02614
14.7999	2.02612
14.893	2.02615
14.9861	2.02613
15.0791	2.02616
15.1722	2.02614
15.2653	2.02617
15.3584	2.02615
15.4515	2.02618
15.5445	2.02616
15.6376	2.02619
15.7307	2.02617
15.8238	2.02619
15.9169	2.02618
16.01	2.0262
16.103	2.02618
16.1961	2.0262
16.2892	2.02619
16.3823	2.02621
16.4754	2.02619
16.5684	2.02621
16.6615	2.02619
16.7546	2.02621
16.8477	2.02619
16.9408	2.02621
17.0338	2.02619
17.1269	2.0262
17.22	2.02619
17.3131	2.0262
17.4062	2.02619
17.4993	2.0262
17.5923	2.02619
17.6854	2.02619
17.7785	2.02618
17.8716	2.02619
17.9647	2.02618
18.0577	2.02618
18.1508	2.02618
18.2439	2.02618
18.337	2.02617
18.4301	2.02617
18.5231	2.02617
18.6162	2.02617
18.7093	2.02617
18.8024	2.02617
18.8955	2.02616
18.9886	2.02616
19.0816	2.02616
19.1747	2.02616
19.2678	2.02616
19.3609	2.02616
19.454	2.02616
19.547	2.02616
19.6401	2.02616
19.7332	2.02616
19.8263	2.02617
19.9194	2.02617
20.0124	2.02617
20.1055	2.02617
20.1986	2.02617
20.2917	2.02617
20.3848	2.02618
20.4778	2.02618
20.5709	2.02618
20.664	2.02618
20.7571	2.02619
20.8502	2.02619
20.9433	2.0262
21.0363	2.02619
21.1294	2.0262
21.2225	2.0262
21.3156	2.02621
21.4087	2.02621
21.5017	2.02622
21.5948	2.02622
21.6879	2.02623
21.781	2.02622
21.8741	2.02623
21.9671	2.02623
22.0602	2.02624
22.1533	2.02623
22.2464	2.02625
22.3395	2.02624
22.4326	2.02625
22.5256	2.02624
22.6187	2.02626
22.7118	2.02625
22.8049	2.02626
22.898	2.02625
22.991	2.02627
23.0841	2.02625
23.1772	2.02627
23.2703	2.02625
23.3634	2.02627
23.4564	2.02626
23.5495	2.02627
23.6426	2.02625
23.7357	2.02627
23.8288	2.02625
23.9219	2.02627
24.0149	2.02625
24.108	2.02627
24.2011	2.02625
24.2942	2.02627
24.3873	2.02625
24.4803	2.02627
24.5734	2.02624
24.6665	2.02626
24.7596	2.02624
24.8527	2.02626
24.9457	2.02624
25.0388	2.02626
25.1319	2.02624
25.225	2.02626
25.3181	2.02623
25.4111	2.02626
25.5042	2.02623
25.5973	2.02625
25.6904	2.02623
25.7835	2.02625
25.8766	2.02623
25.9696	2.02626
26.0627	2.02623
26.1558	2.02626
26.2489	2.02623
26.342	2.02626
26.435	2.02623
26.5281	2.02626
26.6212	2.02624
26.7143	2.02627
26.8074	2.02624
26.9004	2.02627
26.9935	2.02625
27.0866	2.02628
27.1797	2.02625
27.2728	2.02629
27.3659	2.02626
27.4589	2.02629
27.552	2.02627
27.6451	2.0263
27.7382	2.02627
27.8313	2.02631
27.9243	2.02628
28.0174	2.02632
28.1105	2.02629
28.2036	2.02633
28.2967	2.0263
28.3897	2.02634
28.4828	2.02631
28.5759	2.02635
28.669	2.02631
28.7621	2.02636
28.8552	2.02632
28.9482	2.02637
29.0413	2.02633
29.1344	2.02637
29.2275	2.02633
29.3206	2.02638
29.4136	2.02634
29.5067	2.02638
29.5998	2.02634
29.6929	2.02639
29.786	2.02634
29.879	2.02639
29.9721	2.02634
30.0652	2.02639
30.1583	2.02634
30.2514	2.02639
30.3444	2.02634
30.4375	2.02639
30.5306	2.02633
30.6237	2.02639
30.7168	2.02633
30.8099	2.02638
30.9029	2.02632
30.996	2.02638
31.0891	2.02632
31.1822	2.02637
31.2753	2.02631
31.3683	2.02637
31.4614	2.0263
31.5545	2.02636
31.6476	2.02629
31.7407	2.02636
31.8337	2.02628
31.9268	2.02635
32.0199	2.02628
32.113	2.02635
32.2061	2.02627
32.2992	2.02634
32.3922	2.02626
32.4853	2.02634
32.5784	2.02625
32.6715	2.02633
32.7646	2.02625
32.8576	2.02633
32.9507	2.02624
33.0438	2.02633
33.1369	2.02623
33.23	2.02632
33.323	2.02622
33.4161	2.02631

## Sheet: Figure 4b
Au		Work function (eV)	Ev (eV)	Ef (eV)
0	2.9474	5.205	2.948	-2.257
0.0916	2.94748
0.1833	2.94741
0.2749	2.94749
0.3666	2.94742
0.4582	2.9475
0.5499	2.94742
0.6415	2.94751
0.7332	2.94743
0.8248	2.94752
0.9165	2.94744
1.0081	2.94753
1.0998	2.94744
1.1914	2.94753
1.2831	2.94745
1.3747	2.94754
1.4664	2.94745
1.558	2.94754
1.6497	2.94745
1.7413	2.94755
1.833	2.94746
1.9246	2.94755
2.0163	2.94746
2.1079	2.94755
2.1996	2.94745
2.2912	2.94755
2.3829	2.94745
2.4745	2.94755
2.5662	2.94745
2.6578	2.94754
2.7495	2.94744
2.8411	2.94754
2.9328	2.94743
3.0244	2.94753
3.1161	2.94742
3.2077	2.94752
3.2994	2.94741
3.391	2.94751
3.4827	2.94739
3.5743	2.9475
3.666	2.94738
3.7576	2.94749
3.8493	2.94736
3.9409	2.94748
4.0326	2.94735
4.1242	2.94746
4.2159	2.94733
4.3075	2.94745
4.3992	2.94731
4.4908	2.94743
4.5825	2.94729
4.6741	2.94742
4.7658	2.94727
4.8574	2.9474
4.9491	2.94724
5.0407	2.94738
5.1324	2.94721
5.224	2.94735
5.3157	2.94717
5.4073	2.94731
5.499	2.94712
5.5906	2.94726
5.6823	2.94705
5.7739	2.94718
5.8656	2.94694
5.9572	2.94705
6.0489	2.94677
6.1405	2.94685
6.2322	2.9465
6.3238	2.94652
6.4155	2.94606
6.5071	2.94597
6.5988	2.94533
6.6904	2.94505
6.7821	2.94413
6.8737	2.94353
6.9654	2.94214
7.057	2.94099
7.1487	2.93884
7.2403	2.93677
7.332	2.93337
7.4236	2.92975
7.5153	2.92426
7.6069	2.91805
7.6986	2.90911
7.7902	2.89854
7.8819	2.88384
7.9735	2.86597
8.0652	2.84162
8.1568	2.81146
8.2485	2.77087
8.3401	2.71991
8.4318	2.65183
8.5234	2.56555
8.6151	2.45067
8.7067	2.30409
8.7984	2.10876
8.89	1.85875
8.9817	1.52485
9.0733	1.16463
9.165	0.7041
9.2566	-0.09256
9.3483	-1.32563
9.4399	-3.03205
9.5316	-5.15207
9.6232	-7.56176
9.7149	-10.0886
9.8065	-12.5655
9.8982	-14.8408
9.9898	-16.7992
10.0815	-18.3516
10.1731	-19.441
10.2648	-20.0286
10.3564	-20.0981
10.4481	-19.6453
10.5397	-18.6866
10.6314	-17.2537
10.723	-15.4056
10.8147	-13.2274
10.9063	-10.8416
10.998	-8.40197
11.0896	-6.09512
11.1813	-4.10866
11.2729	-2.61303
11.3646	-1.65574
11.4562	-1.22067
11.5479	-1.4566
11.6395	-2.28045
11.7312	-3.60535
11.8228	-5.45657
11.9145	-7.69421
12.0061	-10.14
12.0978	-12.5992
12.1894	-14.9091
12.2811	-16.9328
12.3727	-18.5763
12.4644	-19.7699
12.556	-20.4754
12.6477	-20.6682
12.7393	-20.3453
12.831	-19.5136
12.9226	-18.2021
13.0143	-16.4551
13.1059	-14.349
13.1976	-11.9872
13.2892	-9.51477
13.3809	-7.10322
13.4725	-4.94684
13.5642	-3.22074
13.6558	-2.02846
13.7475	-1.33454
13.8391	-1.27554
13.9308	-1.85573
14.0224	-2.94424
14.1141	-4.57853
14.2057	-6.66357
14.2974	-9.02327
14.389	-11.4652
14.4807	-13.8115
14.5723	-15.9148
14.664	-17.6637
14.7556	-18.9792
14.8473	-19.8107
14.9389	-20.1302
15.0306	-19.9273
15.1222	-19.2085
15.2139	-17.9962
15.3055	-16.3331
15.3972	-14.2841
15.4888	-11.9446
15.5805	-9.43971
15.6721	-6.92608
15.7638	-4.57553
15.8554	-2.55168
15.9471	-0.965
16.0387	0.15055
16.1304	0.84631
16.222	1.25724
16.3137	1.61647
16.4053	1.92975
16.497	2.1633
16.5886	2.34543
16.6803	2.48266
16.7719	2.58976
16.8636	2.67067
16.9552	2.73412
17.0469	2.78199
17.1385	2.81979
17.2302	2.84818
17.3218	2.87083
17.4135	2.88769
17.5051	2.90134
17.5968	2.91135
17.6884	2.91962
17.7801	2.92554
17.8717	2.93058
17.9634	2.93407
18.055	2.93717
18.1467	2.9392
18.2383	2.94113
18.33	2.94229
18.4216	2.94351
18.5133	2.94415
18.6049	2.94494
18.6966	2.94527
18.7882	2.94581
18.8799	2.94595
18.9715	2.94633
19.0632	2.94637
19.1548	2.94665
19.2465	2.94663
19.3381	2.94685
19.4298	2.94679
19.5214	2.94697
19.6131	2.9469
19.7047	2.94705
19.7964	2.94697
19.888	2.94711
19.9797	2.94702
20.0713	2.94715
20.163	2.94706
20.2546	2.94718
20.3463	2.94709
20.4379	2.9472
20.5296	2.94712
20.6212	2.94723
20.7129	2.94714
20.8045	2.94725
20.8962	2.94717
20.9878	2.94727
21.0795	2.94719
21.1711	2.94729
21.2628	2.94721
21.3544	2.9473
21.4461	2.94723
21.5377	2.94732
21.6294	2.94725
21.721	2.94734
21.8127	2.94726
21.9043	2.94735
21.996	2.94728
22.0876	2.94737
22.1793	2.9473
22.2709	2.94738
22.3626	2.94731
22.4542	2.94739
22.5459	2.94732
22.6375	2.9474
22.7292	2.94733
22.8208	2.94741
22.9125	2.94734
23.0041	2.94741
23.0958	2.94734
23.1874	2.94742
23.2791	2.94735
23.3707	2.94742
23.4624	2.94735
23.554	2.94742
23.6457	2.94735
23.7373	2.94742
23.829	2.94735
23.9206	2.94742
24.0123	2.94735
24.1039	2.94742
24.1956	2.94735
24.2872	2.94742
24.3789	2.94735
24.4705	2.94742
24.5622	2.94735
24.6538	2.94741
24.7455	2.94734
24.8371	2.94741
24.9288	2.94734
25.0204	2.9474
25.1121	2.94733
25.2037	2.9474
25.2954	2.94733
25.387	2.94739
25.4787	2.94732
25.5703	2.94738
25.662	2.94732
25.7536	2.94738
25.8453	2.94731
25.9369	2.94737
26.0286	2.9473
26.1202	2.94737
26.2119	2.9473
26.3035	2.94736
26.3952	2.94729
26.4868	2.94736
26.5785	2.94729
26.6701	2.94735
26.7618	2.94729
26.8534	2.94735
26.9451	2.94728
27.0367	2.94734
27.1284	2.94728
27.22	2.94734
27.3117	2.94727
27.4033	2.94734
27.495	2.94727
27.5866	2.94734
27.6783	2.94727
27.7699	2.94733
27.8616	2.94727
27.9532	2.94733
28.0449	2.94727
28.1365	2.94733
28.2282	2.94727
28.3198	2.94733
28.4115	2.94727
28.5031	2.94733
28.5948	2.94727
28.6864	2.94733
28.7781	2.94727
28.8697	2.94733
28.9614	2.94727
29.053	2.94733
29.1447	2.94727
29.2363	2.94734
29.328	2.94727
29.4196	2.94734
29.5113	2.94727
29.6029	2.94734
29.6946	2.94728
29.7862	2.94735
29.8779	2.94728
29.9695	2.94735
30.0612	2.94728
30.1528	2.94735
30.2445	2.94729
30.3361	2.94736
30.4278	2.94729
30.5194	2.94736
30.6111	2.9473
30.7027	2.94737
30.7944	2.9473
30.886	2.94738
30.9777	2.94731
31.0693	2.94738
31.161	2.94732
31.2526	2.94739
31.3443	2.94732
31.4359	2.9474
31.5276	2.94733
31.6192	2.94741
31.7109	2.94734
31.8025	2.94742
31.8942	2.94735
31.9858	2.94742
32.0775	2.94735
32.1691	2.94743
32.2608	2.94736
32.3524	2.94744
32.4441	2.94737
32.5357	2.94745
32.6274	2.94738
32.719	2.94746
32.8107	2.94739
32.9023	2.94747

## Sheet: Figure 4d
0	5.74685e-07
0.00209	5.84716e-07
0.00417	5.96203e-07
0.00626	6.03913e-07
0.00835	6.06924e-07
0.01044	6.0293e-07
0.01253	5.96209e-07
0.01461	5.89179e-07
0.0167	5.88212e-07
0.01879	5.94064e-07
0.02088	6.08693e-07
0.02297	6.27826e-07
0.02505	6.50667e-07
0.02714	6.74011e-07
0.02923	7.01826e-07
0.03131	7.37085e-07
0.0334	7.88757e-07
0.03549	8.61417e-07
0.03758	9.6198e-07
0.03967	1.09053e-06
0.04175	1.24996e-06
0.04384	1.43935e-06
0.04593	1.665e-06
0.04802	1.93267e-06
0.05011	2.2562e-06
0.05219	2.64673e-06
0.05428	3.11979e-06
0.05637	3.68419e-06
0.05846	4.35094e-06
0.06054	5.12494e-06
0.06263	6.01682e-06
0.06472	7.03557e-06
0.0668	8.19924e-06
0.06889	9.52426e-06
0.07098	1.10327e-05
0.07307	1.27386e-05
0.07516	1.46546e-05
0.07725	1.67795e-05
0.07933	1.91079e-05
0.08142	2.1621e-05
0.08351	2.42968e-05
0.0856	2.70982e-05
0.08768	2.9978e-05
0.08977	3.2859e-05
0.09186	3.5633e-05
0.09394	3.81369e-05
0.09603	4.01535e-05
0.09812	4.13943e-05
0.10021	4.15087e-05
0.1023	4.00776e-05
0.10438	3.66315e-05
0.10647	3.06513e-05
0.10856	2.15944e-05
0.11065	8.90356e-06
0.11274	-7.95217e-06
0.11482	-2.94487e-05
0.11691	-5.58972e-05
0.119	-8.72193e-05
0.12108	-0.000122912
0.12317	-0.000162157
0.12526	-0.00020386
0.12735	-0.000246678
0.12944	-0.000289052
0.13152	-0.00032936
0.13361	-0.000366251
0.1357	-0.000399162
0.13779	-0.0004288
0.13988	-0.000457277
0.14196	-0.000487572
0.14405	-0.000522252
0.14614	-0.000561743
0.14823	-0.000602852
0.15031	-0.000638211
0.1524	-0.000657117
0.15449	-0.000647594
0.15658	-0.000599233
0.15866	-0.000503973
0.16075	-0.000352493
0.16284	-0.00013864
0.16493	0.00013121
0.16702	0.000434189
0.1691	0.000734561
0.17119	0.000995202
0.17328	0.00119
0.17537	0.00133
0.17745	0.00145
0.17954	0.00162
0.18163	0.00192
0.18372	0.0024
0.1858	0.0031
0.18789	0.00398
0.18998	0.00494
0.19207	0.00583
0.19416	0.00649
0.19624	0.00675
0.19833	0.00652
0.20042	0.00576
0.20251	0.0045
0.20459	0.00287
0.20668	0.00103
0.20877	-0.000849179
0.21085	-0.00259
0.21294	-0.00404
0.21503	-0.0051
0.21712	-0.0057
0.21921	-0.00583
0.22129	-0.00551
0.22338	-0.00478
0.22547	-0.0037
0.22756	-0.00234
0.22965	-0.000797684
0.23173	0.000789572
0.23382	0.00222
0.23591	0.00326
0.23799	0.00367
0.24008	0.00329
0.24217	0.0021
0.24426	0.000288396
0.24635	-0.00177
0.24843	-0.00358
0.25052	-0.00466
0.25261	-0.00467
0.2547	-0.00346
0.25679	-0.00117
0.25887	0.00189
0.26096	0.00531
0.26305	0.00865
0.26514	0.01147
0.26722	0.0134
0.26931	0.01412
0.2714	0.01343
0.27349	0.0113
0.27557	0.00786
0.27766	0.00345
0.27975	-0.00144
0.28184	-0.00628
0.28393	-0.01051
0.28601	-0.01367
0.2881	-0.01542
0.29019	-0.01564
0.29228	-0.01439
0.29436	-0.01198
0.29645	-0.00887
0.29854	-0.00565
0.30063	-0.00288
0.30271	-0.00105
0.3048	-0.000465702
0.30689	-0.00119
0.30898	-0.00304
0.31107	-0.00566
0.31315	-0.00856
0.31524	-0.01124
0.31733	-0.01327
0.31942	-0.01441
0.3215	-0.01456
0.32359	-0.01379
0.32568	-0.01228
0.32777	-0.01023
0.32985	-0.00785
0.33194	-0.00529
0.33403	-0.00269
0.33612	-0.000129997
0.33821	0.00232
0.34029	0.00459
0.34238	0.00664
0.34447	0.00841
0.34656	0.00984
0.34864	0.01091
0.35073	0.0116
0.35282	0.01189
0.35491	0.01181
0.35699	0.01134
0.35908	0.01051
0.36117	0.00932
0.36326	0.00781
0.36534	0.00603
0.36743	0.0041
0.36952	0.00213
0.37161	0.000318893
0.3737	-0.00118
0.37578	-0.00221
0.37787	-0.00271
0.37996	-0.00269
0.38205	-0.00224
0.38413	-0.00154
0.38622	-0.000777054
0.38831	-0.000141854
0.3904	0.000238066
0.39248	0.000309409
0.39457	9.80533e-05
0.39666	-0.000308308
0.39875	-0.000790234
0.40084	-0.00123
0.40292	-0.00153
0.40501	-0.00165
0.4071	-0.00158
0.40919	-0.00134
0.41127	-0.000954529
0.41336	-0.000479457
0.41545	5.36265e-05
0.41754	0.000613352
0.41962	0.00117
0.42171	0.00168
0.4238	0.0021
0.42589	0.0024
0.42798	0.00255
0.43006	0.00254
0.43215	0.00237
0.43424	0.00208
0.43633	0.00171
0.43841	0.00132
0.4405	0.000963028
0.44259	0.000675977
0.44468	0.000481305
0.44676	0.000379273
0.44885	0.000353517
0.45094	0.000379095
0.45303	0.000431866
0.45512	0.000495929
0.4572	0.000566772
0.45929	0.000649293
0.46138	0.000751904
0.46347	0.000879143
0.46555	0.00103
0.46764	0.00117
0.46973	0.0013
0.47182	0.00137
0.4739	0.00137
0.47599	0.00128
0.47808	0.0011
0.48017	0.000865454
0.48226	0.000592833
0.48434	0.000315128
0.48643	5.6344e-05
0.48852	-0.000169183
0.49061	-0.000356393
0.4927	-0.000505636
0.49478	-0.000618311
0.49687	-0.000696932
0.49896	-0.000745599
0.50104	-0.000769009
0.50313	-0.00077187
0.50522	-0.000758531
0.50731	-0.00073289
0.50939	-0.000698349
0.51148	-0.000657831
0.51357	-0.000613772
0.51566	-0.000568138
0.51775	-0.000522439
0.51983	-0.00047778
0.52192	-0.000434929
0.52401	-0.000394389
0.5261	-0.000356466
0.52818	-0.000321322
0.53027	-0.000289013
0.53236	-0.000259508
0.53445	-0.000232711
0.53653	-0.000208478
0.53862	-0.000186638
0.54071	-0.000167008
0.5428	-0.000149411
0.54489	-0.000133679
0.54697	-0.000119654
0.54906	-0.000107185
0.55115	-9.61281e-05
0.55324	-8.63373e-05
0.55532	-7.76765e-05
0.55741	-7.00181e-05
0.5595	-6.32502e-05
0.56159	-5.72749e-05
0.56367	-5.20089e-05
0.56576	-4.73767e-05
0.56785	-4.33089e-05
0.56994	-3.9737e-05
0.57203	-3.65968e-05
0.57411	-3.38275e-05
0.5762	-3.13778e-05
0.57829	-2.92042e-05
0.58038	-2.72741e-05
0.58247	-2.55597e-05
0.58455	-2.4038e-05
0.58664	-2.26849e-05
0.58873	-2.14768e-05
0.59081	-2.03892e-05
0.5929	-1.94015e-05
0.59499	-1.84961e-05
0.59708	-1.76622e-05
0.59917	-1.6892e-05
0.60125	-1.61812e-05
0.60334	-1.55237e-05
0.60543	-1.4913e-05
0.60752	-1.43392e-05
0.60961	-1.37936e-05
0.61169	-1.32681e-05
0.61378	-1.27591e-05
0.61587	-1.22652e-05
0.61795	-1.17886e-05
0.62004	-1.133e-05
0.62213	-1.08895e-05
0.62422	-1.04637e-05
0.6263	-1.00483e-05
0.62839	-9.63803e-06
0.63048	-9.23068e-06
0.63257	-8.82582e-06
0.63466	-8.42664e-06
0.63675	-8.03598e-06
0.63883	-7.65657e-06
0.64092	-7.28754e-06
0.64301	-6.92675e-06
0.64509	-6.56992e-06
0.64718	-6.21465e-06
0.64927	-5.85979e-06
0.65136	-5.50777e-06
0.65344	-5.16165e-06
0.65553	-4.82517e-06
0.65762	-4.49921e-06
0.65971	-4.18298e-06
0.6618	-3.87299e-06
0.66388	-3.56641e-06
0.66597	-3.26111e-06
0.66806	-2.95828e-06
0.67015	-2.66039e-06
0.67224	-2.37139e-06
0.67432	-2.09329e-06
0.67641	-1.82652e-06
0.6785	-1.56852e-06
0.68058	-1.31633e-06
0.68267	-1.06703e-06
0.68476	-8.2041e-07
0.68685	-5.78079e-07
0.68894	-3.43674e-07
0.69102	-1.19956e-07
0.69311	9.15703e-08
0.6952	2.92333e-07
0.69729	4.84966e-07
0.69938	6.72826e-07
0.70146	8.57388e-07
0.70355	1.03825e-06
0.70564	1.21254e-06
0.70772	1.3772e-06
0.70981	1.52987e-06
0.7119	1.67083e-06
0.71399	1.80215e-06
0.71608	1.92723e-06
0.71816	2.04847e-06
0.72025	2.16663e-06
0.72234	2.27991e-06
0.72443	2.38537e-06
0.72652	2.48015e-06
0.7286	2.56336e-06
0.73069	2.63624e-06
0.73278	2.70182e-06
0.73486	2.76318e-06
0.73695	2.82209e-06
0.73904	2.878e-06
0.74113	2.92846e-06
0.74322	2.97043e-06
0.7453	3.00198e-06
0.74739	3.02339e-06
0.74948	3.03695e-06
0.75157	3.04593e-06
0.75366	3.0529e-06
0.75574	3.05863e-06
0.75783	3.06151e-06
0.75992	3.05872e-06
0.76201	3.0475e-06
0.76409	3.0271e-06
0.76618	2.99883e-06
0.76827	2.96586e-06
0.77035	2.93115e-06
0.77244	2.89659e-06
0.77453	2.86156e-06
0.77662	2.82388e-06
0.77871	2.78049e-06
0.7808	2.72974e-06
0.78288	2.67172e-06
0.78497	2.60896e-06
0.78706	2.54449e-06
0.78915	2.48114e-06
0.79123	2.41934e-06
0.79332	2.35786e-06
0.79541	2.29361e-06
0.79749	2.22431e-06
0.79958	2.14882e-06
0.80167	2.06891e-06
0.80376	1.98722e-06
0.80585	1.90718e-06
0.80793	1.83009e-06
0.81002	1.75585e-06
0.81211	1.68175e-06
0.8142	1.6053e-06
0.81629	1.52425e-06
0.81837	1.43928e-06
0.82046	1.35229e-06
0.82255	1.26693e-06
0.82463	1.18524e-06
0.82672	1.10826e-06
0.82881	1.03396e-06
0.8309	9.60012e-07
0.83299	8.8336e-07
0.83507	8.03671e-07
0.83716	7.218e-07
0.83925	6.41233e-07
0.84134	5.64432e-07
0.84343	4.93543e-07
0.84551	4.27365e-07
0.8476	3.64039e-07
0.84969	2.99995e-07
0.85177	2.33967e-07
0.85386	1.65571e-07
0.85595	9.77352e-08
0.85804	3.29677e-08
0.86013	-2.56278e-08
0.86221	-7.82586e-08
0.8643	-1.25917e-07
0.86639	-1.72264e-07
0.86848	-2.1921e-07
0.87057	-2.68391e-07
0.87265	-3.17713e-07
0.87474	-3.65024e-07
0.87683	-4.06558e-07
0.87892	-4.4158e-07
0.881	-4.70005e-07
0.88309	-4.95234e-07
0.88518	-5.19514e-07
0.88727	-5.45633e-07
0.88935	-5.72498e-07
0.89144	-5.98702e-07
0.89353	-6.20213e-07
0.89562	-6.35559e-07
0.89771	-6.43448e-07
0.89979	-6.46662e-07
0.90188	-6.47379e-07
0.90397	-6.49331e-07
0.90606	-6.525e-07
0.90814	-6.56533e-07
0.91023	-6.5751e-07
0.91232	-6.53512e-07
0.9144	-6.42084e-07
0.91649	-6.25145e-07
0.91858	-6.04374e-07
0.92067	-5.841e-07
0.92276	-5.65312e-07
0.92484	-5.48967e-07
0.92693	-5.3165e-07
0.92902	-5.11324e-07
0.93111	-4.84473e-07
0.9332	-4.52045e-07
0.93528	-4.14923e-07
0.93737	-3.77659e-07
0.93946	-3.41954e-07
0.94154	-3.10088e-07
0.94363	-2.79489e-07
0.94572	-2.48503e-07
0.94781	-2.12881e-07
0.9499	-1.72542e-07
0.95198	-1.27188e-07
0.95407	-8.11621e-08
0.95616	-3.66034e-08
0.95825	2.89032e-09
0.96034	3.8846e-08
0.96242	7.21924e-08
0.96451	1.07589e-07
0.9666	1.45952e-07
0.96869	1.88895e-07
0.97077	2.32681e-07
0.97286	2.75203e-07
0.97495	3.11799e-07
0.97704	3.42867e-07
0.97912	3.68235e-07
0.98121	3.92569e-07
0.9833	4.17422e-07
0.98539	4.45897e-07
0.98748	4.75354e-07
0.98956	5.04376e-07
0.99165	5.27754e-07
0.99374	5.44992e-07
0.99583	5.54697e-07
0.99791	5.61217e-07
1	5.66393e-07

## Sheet: Figure 4e
MoSx	S	Mo		MoSx-Au	S	Mo	Au		Au
	-0.55331	1.10662			-0.6	1.04747	0.07401		2.22222e-07

## Sheet: Figure 4f
TiO2/Au						TiO2/MoSx-Au
90.65	1447.28	1447.28	1454.34	1449.19		91.47	1530.66	1530.66	1536.43	1548.17
90.6	1449.2	1447.28	1454.53	1449.22		91.42	1490.04	1530.66	1536.51	1548.6
90.55	1477.5	1447.28	1454.72	1449.24		91.37	1403.99	1530.72	1536.64	1549.09
90.5	1343.83	1447.23	1454.88	1449.22		91.32	1453.19	1530.91	1536.91	1549.73
90.45	1327.01	1447.39	1455.25	1449.41		91.27	1540.82	1531.02	1537.1	1550.31
90.4	1397.01	1447.57	1455.65	1449.61		91.22	1640.06	1531.01	1537.16	1550.79
90.35	1482.08	1447.64	1455.96	1449.72		91.17	1637.02	1530.85	1537.08	1551.13
90.3	1541	1447.59	1456.15	1449.7		91.12	1608.37	1530.69	1537.01	1551.49
90.25	1503.51	1447.45	1456.27	1449.59		91.07	1505.31	1530.58	1536.98	1551.92
90.2	1561.22	1447.37	1456.45	1449.53		91.02	1574.07	1530.61	1537.1	1552.53
90.15	1362.05	1447.2	1456.55	1449.4		90.97	1478.93	1530.55	1537.13	1553.05
90.1	1263.24	1447.32	1456.97	1449.56		90.92	1511.96	1530.62	1537.29	1553.74
90.05	1412.82	1447.6	1457.55	1449.86		90.87	1500.36	1530.65	1537.41	1554.41
90	1468.99	1447.65	1457.92	1449.95		90.82	1512.33	1530.7	1537.55	1555.12
89.95	1451.84	1447.62	1458.22	1449.95		90.77	1662.31	1530.72	1537.67	1555.84
89.9	1529.94	1447.61	1458.56	1449.98		90.72	1596.85	1530.53	1537.58	1556.37
89.85	1526.61	1447.49	1458.81	1449.89		90.67	1617.51	1530.43	1537.58	1557.02
89.8	1372.97	1447.37	1459.08	1449.81		90.62	1539.88	1530.3	1537.55	1557.68
89.75	1412.69	1447.48	1459.59	1449.96		90.57	1534.69	1530.29	1537.64	1558.49
89.7	1420.82	1447.53	1460.07	1450.05		90.52	1553.39	1530.28	1537.74	1559.34
89.65	1503.63	1447.57	1460.56	1450.13		90.47	1609.52	1530.25	1537.82	1560.21
89.6	1508.46	1447.49	1460.95	1450.08		90.42	1590.38	1530.13	1537.81	1561.03
89.55	1514.25	1447.4	1461.36	1450.03		90.37	1593.63	1530.04	1537.83	1561.93
89.5	1416.77	1447.3	1461.79	1449.97		90.32	1499.11	1529.95	1537.85	1562.87
89.45	1489.2	1447.35	1462.4	1450.06		90.27	1483.79	1529.99	1538.02	1564
89.4	1431.29	1447.28	1462.93	1450.05		90.22	1570.98	1530.06	1538.21	1565.21
89.35	1451.75	1447.31	1463.58	1450.11		90.17	1552.99	1530	1538.27	1566.35
89.3	1454.23	1447.3	1464.24	1450.15		90.12	1577.45	1529.96	1538.37	1567.57
89.25	1410.76	1447.29	1464.94	1450.19		90.07	1466.81	1529.89	1538.42	1568.83
89.2	1543.03	1447.34	1465.75	1450.29		90.02	1592.7	1529.99	1538.65	1570.32
89.15	1542.33	1447.2	1466.41	1450.2		89.97	1579.27	1529.89	1538.69	1571.7
89.1	1466.59	1447.06	1467.12	1450.11		89.92	1610.95	1529.82	1538.76	1573.18
89.05	1367.27	1447.03	1468.01	1450.13		89.87	1500.9	1529.7	1538.78	1574.7
89	1432.4	1447.15	1469.1	1450.31		89.82	1546.51	1529.74	1538.97	1576.48
88.95	1344.39	1447.17	1470.17	1450.38		89.77	1618.62	1529.72	1539.1	1578.29
88.9	1374.57	1447.33	1471.44	1450.59		89.72	1503.88	1529.59	1539.12	1580.1
88.85	1437.87	1447.43	1472.76	1450.76		89.67	1573.03	1529.63	1539.31	1582.2
88.8	1383.63	1447.45	1474.07	1450.83		89.62	1561.95	1529.56	1539.41	1584.33
88.75	1501.13	1447.54	1475.56	1450.99		89.57	1714.17	1529.51	1539.53	1586.62
88.7	1472.41	1447.46	1476.99	1450.97		89.52	1545.96	1529.24	1539.42	1588.82
88.65	1450.18	1447.42	1478.59	1451		89.47	1483.76	1529.21	1539.57	1591.44
88.6	1500.39	1447.42	1480.36	1451.06		89.42	1561.52	1529.28	1539.81	1594.33
88.55	1394.77	1447.34	1482.21	1451.05		89.37	1697.38	1529.23	1539.95	1597.3
88.5	1366.75	1447.42	1484.38	1451.2		89.32	1667.93	1528.99	1539.89	1600.28
88.45	1428.08	1447.54	1486.79	1451.39		89.27	1582.17	1528.78	1539.87	1603.53
88.4	1606.47	1447.57	1489.32	1451.49		89.22	1684.37	1528.7	1539.99	1607.16
88.35	1554.03	1447.33	1491.84	1451.33		89.17	1627.07	1528.47	1539.96	1610.92
88.3	1517.81	1447.17	1494.7	1451.25		89.12	1691.22	1528.32	1540.02	1615.07
88.25	1460.07	1447.07	1497.94	1451.23		89.07	1770.9	1528.08	1540	1619.47
88.2	1478.5	1447.05	1501.62	1451.29		89.02	1717.66	1527.72	1539.86	1624.13
88.15	1529.2	1447	1505.68	1451.33		88.97	1565.79	1527.44	1539.8	1629.28
88.1	1542.92	1446.88	1510.16	1451.3		88.92	1568.34	1527.38	1539.98	1635.12
88.05	1490.74	1446.74	1515.19	1451.25		88.87	1720.83	1527.32	1540.15	1641.48
88	1517.95	1446.67	1520.98	1451.28		88.82	1738.26	1527.04	1540.11	1648.22
87.95	1614.12	1446.57	1527.59	1451.27		88.77	1647.78	1526.72	1540.05	1655.6
87.9	1628.99	1446.32	1535.12	1451.12		88.72	1794.67	1526.55	1540.13	1663.89
87.85	1532.69	1446.05	1544	1450.95		88.67	1757.52	1526.15	1540	1672.87
87.8	1576.9	1445.92	1554.83	1450.93		88.62	1786.07	1525.8	1539.93	1682.99
87.75	1690.12	1445.72	1568.01	1450.84		88.57	1729.44	1525.42	1539.83	1694.35
87.7	1660.25	1445.36	1584.24	1450.6		88.52	1631.56	1525.12	1539.82	1707.36
87.65	1688.31	1445.04	1604.83	1450.39		88.47	1731.81	1524.96	1539.97	1722.47
87.6	1653.03	1444.68	1631.06	1450.15		88.42	1817.41	1524.65	1539.97	1739.85
87.55	1713.37	1444.37	1664.74	1449.97		88.37	1703.67	1524.22	1539.86	1760.16
87.5	1735.64	1443.97	1707.66	1449.7		88.32	1795.28	1523.95	1539.92	1784.5
87.45	1761.15	1443.54	1762.02	1449.4		88.27	1927.07	1523.55	1539.86	1813.56
87.4	1814.79	1443.07	1829.93	1449.07		88.22	1950.52	1522.95	1539.62	1848.53
87.35	1937.01	1442.51	1913.22	1448.66		88.17	1811.92	1522.32	1539.35	1891.05
87.3	2158.43	1441.78	2013.12	1448.08		88.12	2030.12	1521.89	1539.29	1943.08
87.25	2098.1	1440.71	2129.84	1447.17		88.07	2197.52	1521.14	1538.93	2006.03
87.2	2404.69	1439.74	2262.82	1446.35		88.02	2184.12	1520.13	1538.33	2082.04
87.15	2405.65	1438.3	2408.51	1445.09		87.97	2260.57	1519.15	1537.76	2173.54
87.1	2489.44	1436.87	2561.58	1443.82		87.92	2290.18	1518.05	1537.09	2282.42
87.05	2593.36	1435.3	2712.52	1442.44		87.87	2390.8	1516.91	1536.39	2410.59
87	2735.3	1433.58	2847.46	1440.91		87.82	2670.81	1515.61	1535.55	2559.3
86.95	2880.59	1431.65	2949.22	1439.17		87.77	2790.14	1513.9	1534.32	2728.92
86.9	2999.04	1429.49	3000.95	1437.22		87.72	3035.01	1512.01	1532.92	2919.46
86.85	2920.18	1427.16	2992.47	1435.1		87.67	3112.17	1509.75	1531.18	3129.14
86.8	2847.64	1424.94	2925.28	1433.1		87.62	3303.24	1507.38	1529.33	3355.03
86.75	2740.42	1422.83	2811.45	1431.22		87.57	3624.04	1504.72	1527.22	3591.52
86.7	2484.43	1420.87	2668.34	1429.5		87.52	3831.92	1501.58	1524.65	3830.18
86.65	2462.71	1419.29	2512.9	1428.17		87.47	4144.83	1498.12	1521.79	4059.7
86.6	2365.2	1417.74	2357.69	1426.88		87.42	4210.69	1494.2	1518.49	4264.9
86.55	2143.72	1416.33	2211.44	1425.74		87.37	4320.88	1490.17	1515.1	4428.82
86.5	2161.23	1415.25	2079.49	1424.95		87.32	4570.88	1485.98	1511.57	4534.15
86.45	1994.81	1414.14	1963.98	1424.14		87.27	4347.23	1481.41	1507.7	4567.71
86.4	1942.87	1413.28	1865.9	1423.59		87.22	4444.77	1477.16	1504.17	4525.32
86.35	1815.54	1412.49	1784.5	1423.13		87.17	4393.33	1472.77	1500.53	4411.41
86.3	1751.08	1411.89	1718.39	1422.87		87.12	4398.86	1468.44	1496.98	4239.14
86.25	1685.73	1411.39	1665.57	1422.72		87.07	4183.08	1464.09	1493.46	4025.64
86.2	1637.94	1410.98	1623.87	1422.69		87.02	3804.75	1460.07	1490.28	3788.66
86.15	1518.29	1410.64	1591.17	1422.75		86.97	3535.14	1456.59	1487.69	3543.36
86.1	1542.79	1410.48	1565.68	1423.01		86.92	3296.9	1453.51	1485.54	3301.16
86.05	1531.64	1410.29	1545.54	1423.25		86.87	3174.1	1450.78	1483.79	3070.16
86	1652.82	1410.11	1529.49	1423.53		86.82	3031.44	1448.22	1482.25	2855.65
85.95	1560.3	1409.75	1516.3	1423.66		86.77	2566.67	1445.88	1480.96	2660.9
85.9	1530.31	1409.52	1505.52	1423.95		86.72	2452.6	1444.22	1480.42	2487.88
85.85	1467.43	1409.35	1496.49	1424.31		86.67	2295.01	1442.72	1480.09	2336.41
85.8	1412.13	1409.26	1488.86	1424.79		86.62	2242.08	1441.46	1480.05	2205.83
85.75	1524.59	1409.25	1482.33	1425.4		86.57	2157.76	1440.28	1480.15	2094.65
85.7	1397.31	1409.08	1476.45	1425.87		86.52	1991.96	1439.21	1480.44	2001.12
85.65	1352.64	1409.1	1471.41	1426.56		86.47	1912.44	1438.39	1481.04	1923.28
85.6	1436.59	1409.18	1467	1427.37		86.42	1826.75	1437.69	1481.83	1858.88
85.55	1441.22	1409.14	1462.94	1428.1		86.37	1874.83	1437.11	1482.83	1805.84
85.5	1464.71	1409.1	1459.27	1428.87		86.32	1836.03	1436.46	1483.84	1762.04
85.45	1499	1409.01	1455.91	1429.65		86.27	1777.72	1435.87	1485	1725.88
85.4	1533.94	1408.88	1452.81	1430.45		86.22	1701.5	1435.37	1486.34	1695.9
85.35	1481.34	1408.69	1449.93	1431.26		86.17	1674.59	1434.97	1487.9	1670.91
85.3	1457.53	1408.59	1447.36	1432.21		86.12	1764.07	1434.62	1489.61	1649.81
85.25	1516.83	1408.51	1445.04	1433.28		86.07	1627.23	1434.13	1491.31	1631.63
85.2	1469.04	1408.35	1442.82	1434.34		86.02	1734.87	1433.84	1493.35	1616.09
85.15	1373.22	1408.26	1440.83	1435.56		85.97	1788.67	1433.4	1495.36	1602.32
85.1	1414.21	1408.31	1439.14	1437.02		85.92	1691.28	1432.87	1497.45	1590.05
85.05	1481.9	1408.31	1437.53	1438.54		85.87	1722.42	1432.49	1499.86	1579.21
85	1540.62	1408.2	1435.93	1440.08		85.82	1713.6	1432.06	1502.39	1569.4
84.95	1606.08	1408	1434.35	1441.67		85.77	1570.69	1431.64	1505.14	1560.51
84.9	1478.5	1407.7	1432.78	1443.31		85.72	1579.66	1431.43	1508.32	1552.61
84.85	1479.25	1407.6	1431.49	1445.31		85.67	1616.33	1431.21	1511.72	1545.38
84.8	1459.78	1407.49	1430.28	1447.5		85.62	1769.65	1430.94	1515.32	1538.68
84.75	1389.12	1407.41	1429.17	1449.93		85.57	1736.39	1430.44	1518.97	1532.27
84.7	1391.52	1407.44	1428.23	1452.7		85.52	1617.64	1429.98	1522.99	1526.39
84.65	1453.11	1407.47	1427.35	1455.75		85.47	1656.76	1429.71	1527.52	1521.1
84.6	1454.09	1407.4	1426.44	1459.01		85.42	1581.66	1429.37	1532.37	1516.12
84.55	1402.95	1407.33	1425.58	1462.64		85.37	1621.64	1429.14	1537.74	1511.6
84.5	1467.42	1407.34	1424.84	1466.76		85.32	1656.63	1428.86	1543.53	1507.32
84.45	1429.88	1407.25	1424.05	1471.3		85.27	1665.03	1428.52	1549.77	1503.27
84.4	1513.89	1407.21	1423.36	1476.51		85.22	1721.55	1428.17	1556.58	1499.46
84.35	1423	1407.05	1422.58	1482.37		85.17	1693.94	1427.74	1563.96	1495.8
84.3	1498.9	1407.03	1421.97	1489.38		85.12	1686.32	1427.34	1572.12	1492.39
84.25	1541.24	1406.89	1421.28	1497.61		85.07	1889.22	1426.96	1581.14	1489.18
84.2	1555.34	1406.69	1420.56	1507.57		85.02	1620.01	1426.27	1590.85	1485.86
84.15	1532	1406.47	1419.84	1519.95		84.97	1661.13	1425.99	1602.14	1483.09
84.1	1596.62	1406.29	1419.18	1535.68		84.92	1820.89	1425.64	1614.76	1480.41
84.05	1613.13	1406	1418.45	1555.8		84.87	1875.29	1425.05	1628.88	1477.63
84	1696.1	1405.7	1417.72	1581.88		84.82	1802.91	1424.38	1645.05	1474.9
83.95	1745.64	1405.27	1416.89	1615.64		84.77	1779.85	1423.82	1664.02	1472.39
83.9	1687.04	1404.76	1416	1659.27		84.72	1757.52	1423.3	1686.46	1470.03
83.85	1883.78	1404.34	1415.22	1715.27		84.67	1821.53	1422.8	1713.35	1467.8
83.8	1843.83	1403.63	1414.16	1785.63		84.62	1913.61	1422.21	1745.82	1465.57
83.75	1916.89	1402.97	1413.18	1872.87		84.57	1884.82	1421.48	1785.39	1463.28
83.7	2050.47	1402.21	1412.1	1978.49		84.52	1825.83	1420.8	1834.18	1461.12
83.65	2201.15	1401.25	1410.83	2103.16		84.47	2029.87	1420.19	1894.57	1459.13
83.6	2342.73	1400.06	1409.36	2246.32		84.42	2146.19	1419.29	1968.82	1456.9
83.55	2427.82	1398.66	1407.68	2405.87		84.37	2209.46	1418.21	2060.03	1454.56
83.5	2609.46	1397.13	1405.89	2577.6		84.32	2314.69	1417.04	2171.39	1452.19
83.45	2842.64	1395.33	1403.84	2754.67		84.27	2466.91	1415.71	2305.92	1449.72
83.4	3031.48	1393.17	1401.45	2927.27		84.22	2589.55	1414.15	2466.41	1447.08
83.35	3069.95	1390.74	1398.78	3082.54		84.17	2760.85	1412.41	2655.13	1444.3
83.3	3013.16	1388.25	1396.07	3205.42		84.12	2855.62	1410.41	2873.44	1441.32
83.25	3132.63	1385.83	1393.44	3280.64		84.07	3313.58	1408.27	3121.5	1438.23
83.2	3242.88	1383.24	1390.64	3296.75		84.02	3431.82	1405.45	3397.14	1434.51
83.15	3294.66	1380.47	1387.68	3250.81		83.97	3693.43	1402.45	3697.16	1430.65
83.1	3127.68	1377.63	1384.65	3149.55		83.92	3950.01	1399.05	4014.76	1426.43
83.05	2796.09	1375.03	1381.87	3006.71		83.87	4401.25	1395.27	4340.14	1421.86
83	2823.59	1372.92	1379.58	2838.35		83.82	4432.14	1390.82	4658.96	1416.65
82.95	2792.01	1370.76	1377.26	2658.43		83.77	4776.25	1386.31	4953.31	1411.42
82.9	2483.65	1368.65	1374.99	2478.69		83.72	5169.59	1381.29	5200.53	1405.71
82.85	2197.39	1366.99	1373.17	2308.04		83.67	5351.84	1375.67	5376.87	1399.43
82.8	2136.45	1365.76	1371.79	2152.11		83.62	5318.54	1369.78	5462.44	1392.9
82.75	1897.75	1364.61	1370.5	2013.95		83.57	5481.66	1363.93	5446.24	1386.43
82.7	1900.52	1363.82	1369.57	1895.25		83.52	5358.54	1357.83	5329.31	1379.74
82.65	1806.32	1363.02	1368.64	1795.61		83.47	5173.7	1351.9	5125.53	1373.25
82.6	1715.76	1362.37	1367.85	1714.03		83.42	5003.39	1346.23	4856.42	1367.04
82.55	1702.09	1361.84	1367.2	1648.57		83.37	4545.71	1340.82	4545.54	1361.1
82.5	1607.39	1361.33	1366.57	1596.85		83.32	4275.49	1336.07	4215	1355.84
82.45	1577.46	1360.97	1366.09	1556.6		83.27	3938.26	1331.71	3882.18	1351
82.4	1500.78	1360.65	1365.66	1525.44		83.22	3596.09	1327.85	3560.21	1346.67
82.35	1522.06	1360.44	1365.34	1501.45		83.17	3319.63	1324.49	3258.35	1342.86
82.3	1500.41	1360.2	1364.99	1482.76		83.12	2881.04	1321.53	2982.33	1339.47
82.25	1473.12	1359.99	1364.68	1468.08		83.07	2805.65	1319.22	2735.73	1336.73
82.2	1365.94	1359.82	1364.41	1456.38		83.02	2470.25	1317.02	2519.27	1334.13
82.15	1527.51	1359.81	1364.31	1447		82.97	2465.98	1315.31	2332.91	1332.03
82.1	1524.75	1359.56	1363.97	1438.96		82.92	2161.47	1313.6	2174.62	1329.94
82.05	1374.05	1359.32	1363.63	1432.12		82.87	1875.26	1312.35	2042.4	1328.32
82	1395.02	1359.3	1363.52	1426.41		82.82	1791.79	1311.51	1933.34	1327.13
81.95	1399.97	1359.24	1363.38	1421.38		82.77	1793.58	1310.8	1844.02	1326.08
81.9	1344.92	1359.18	1363.24	1416.9		82.72	1696.47	1310.09	1771.21	1325.03
81.85	1425.29	1359.2	1363.18	1412.99		82.67	1713.82	1309.51	1712.16	1324.14
81.8	1395.36	1359.11	1363.01	1409.35		82.62	1475.34	1308.91	1664.09	1323.23
81.75	1351.52	1359.05	1362.88	1406.09		82.57	1607.33	1308.67	1625.13	1322.68
81.7	1406.29	1359.06	1362.82	1403.19		82.52	1514.94	1308.22	1592.89	1321.95
81.65	1280.85	1358.99	1362.67	1400.47		82.47	1517.17	1307.92	1566.17	1321.36
81.6	1424.7	1359.11	1362.72	1398.17		82.42	1409.75	1307.61	1543.64	1320.78
81.55	1276.49	1359.01	1362.56	1395.86		82.37	1384.94	1307.46	1524.55	1320.36
81.5	1258.54	1359.13	1362.61	1393.94		82.32	1558.99	1307.34	1508.07	1319.98
81.45	1340.65	1359.28	1362.7	1392.22		82.27	1531.27	1306.97	1493.37	1319.36
81.4	1319.5	1359.31	1362.66	1390.52		82.22	1513.29	1306.64	1480.37	1318.79
81.35	1357.28	1359.37	1362.66	1388.98		82.17	1419.03	1306.33	1468.74	1318.25
81.3	1356.35	1359.37	1362.61	1387.51		82.12	1415.09	1306.16	1458.39	1317.85
81.25	1274.45	1359.38	1362.56	1386.14		82.07	1398.46	1306	1449	1317.47
81.2	1359.47	1359.5	1362.63	1384.99		82.02	1378.57	1305.86	1440.47	1317.11
81.15	1307.03	1359.5	1362.57	1383.8		81.97	1454.61	1305.76	1432.68	1316.8
81.1	1319.42	1359.58	1362.6	1382.77		81.92	1432.75	1305.54	1425.42	1316.37
81.05	1422.6	1359.64	1362.61	1381.8		81.87	1379.7	1305.35	1418.76	1315.98
81	1423.16	1359.55	1362.46	1380.74		81.82	1270.65	1305.24	1412.68	1315.68
80.95	1372.57	1359.45	1362.32	1379.74		81.77	1502.31	1305.29	1407.22	1315.54
80.9	1330.37	1359.43	1362.25	1378.87		81.72	1387.48	1305	1401.82	1315.07
80.85	1289.01	1359.48	1362.25	1378.12		81.67	1364	1304.87	1396.96	1314.77
80.8	1314.61	1359.58	1362.31	1377.47		81.62	1348.12	1304.79	1392.46	1314.51
80.75	1417.99	1359.65	1362.33	1376.84		81.57	1379.14	1304.72	1388.3	1314.28
80.7	1338.65	1359.56	1362.2	1376.09		81.52	1320.88	1304.61	1384.37	1314
80.65	1215.06	1359.59	1362.19	1375.49		81.47	1327.19	1304.59	1380.78	1313.82
80.6	1469.61	1359.81	1362.36	1375.11		81.42	1431.56	1304.56	1377.41	1313.63
80.55	1362.18	1359.64	1362.16	1374.39		81.37	1427.71	1304.37	1374.1	1313.29
80.5	1272.96	1359.64	1362.12	1373.85		81.32	1257.82	1304.18	1370.98	1312.95
80.45	1265.24	1359.77	1362.21	1373.48		81.27	1330.21	1304.25	1368.3	1312.88
80.4	1246.05	1359.91	1362.31	1373.15		81.22	1310.52	1304.21	1365.67	1312.7
80.35	1274.33	1360.08	1362.44	1372.86		81.17	1297.99	1304.2	1363.23	1312.55
80.3	1423.26	1360.21	1362.54	1372.56		81.12	1389.74	1304.21	1360.95	1312.43
80.25	1419.35	1360.11	1362.41	1372.06		81.07	1353.47	1304.09	1358.66	1312.17
80.2	1299.37	1360.03	1362.29	1371.58		81.02	1378.01	1304.01	1356.54	1311.97
80.15	1394.64	1360.12	1362.34	1371.3		80.97	1349.84	1303.9	1354.5	1311.73
80.1	1368.92	1360.06	1362.26	1370.9		80.92	1274.65	1303.84	1352.61	1311.54
80.05	1382.41	1360.05	1362.21	1370.55		80.87	1213.27	1303.88	1350.92	1311.46
80	1430.19	1360.02	1362.15	1370.2		80.82	1295.41	1304.01	1349.41	1311.48
79.95	1321.34	1359.91	1362.01	1369.79		80.77	1255.24	1304.03	1347.87	1311.38
79.9	1288.56	1359.97	1362.04	1369.55		80.72	1215.46	1304.1	1346.46	1311.34
79.85	1250.93	1360.08	1362.12	1369.38		80.67	1354.25	1304.23	1345.18	1311.37
79.8	1367.06	1360.24	1362.25	1369.27		80.62	1305.43	1304.16	1343.77	1311.18
79.75	1332.61	1360.23	1362.21	1369.01		80.57	1359.86	1304.15	1342.5	1311.08
79.7	1360.27	1360.27	1362.23	1368.8		80.52	1314.37	1304.07	1341.2	1310.89
						80.47	1366.1	1304.06	1340.03	1310.78
						80.42	1178.58	1303.96	1338.83	1310.59
						80.37	1217.61	1304.15	1337.96	1310.68
						80.32	1295.32	1304.28	1337.09	1310.71
						80.27	1339.26	1304.29	1336.14	1310.64
						80.22	1260.25	1304.24	1335.16	1310.5
						80.17	1359.94	1304.31	1334.35	1310.47
						80.12	1195.63	1304.22	1333.42	1310.31
						80.07	1201.02	1304.38	1332.77	1310.38
						80.02	1283.84	1304.54	1332.14	1310.45
						79.97	1330.2	1304.57	1331.43	1310.4
						79.92	1280.74	1304.53	1330.67	1310.29
						79.87	1332.77	1304.57	1330.02	1310.24
						79.82	1382.14	1304.52	1329.32	1310.13
						79.77	1374.37	1304.41	1328.57	1309.94
						79.72	1345.42	1304.3	1327.85	1309.76
						79.67	1338.71	1304.24	1327.2	1309.63
						79.62	1295.75	1304.19	1326.59	1309.51
						79.57	1336.58	1304.2	1326.05	1309.45
						79.52	1228.4	1304.16	1325.48	1309.34
						79.47	1350.59	1304.27	1325.08	1309.38
						79.42	1311.16	1304.2	1324.52	1309.25
						79.37	1304.19	1304.19	1324.04	1309.18

## Sheet: Figure 5b
Samples	Adsorption energy (eV)
Au	0.48
MoSx-Au	-0.14

[truncated: 32 more sheets: Figure 5c, Figure 5d, Figure 5e, Figure 5f, Figure 6a, Figure 6b, Figure 6c, Figure 6d, Figure 6e, Figure 6f, Figure 6g, Figure 6h, Supplementary Figure 2a, Supplementary Figure 2b, Supplementary Figure 3a, Supplementary Figure 3b, Supplementary Figure 4, Supplementary Figure 5, Supplementary Figure 6, Supplementary Figure 7 …]
